# Supplementary material for: Capillary bifurcations mechanically dissociate clusters of tumor cells
Source: PNAS Nexus. 2026 May 14;5(5):pgag166. doi: 10.1093/pnasnexus/pgag166 (PMC13197843; doi:10.1093/pnasnexus/pgag166)
Supplement: pgag166_Supplementary_Data [file pgag166_supplementary_data.zip]

Archive with 6 entries (6 files):
- PNASNEXUS-PNASNEXUS-2025-01887RR-s01.docx
- PNASNEXUS-PNASNEXUS-2025-01887RR-s02.avi
- PNASNEXUS-PNASNEXUS-2025-01887RR-s03.avi
- PNASNEXUS-PNASNEXUS-2025-01887RR-s04.avi
- PNASNEXUS-PNASNEXUS-2025-01887RR-s05.avi
- PNASNEXUS-PNASNEXUS-2025-01887RR-s06.docx
